# Supplementary material for: Discovery of Plant Viruses From Tea Plant (Camellia sinensis (L.) O. Kuntze) by Metagenomic Sequencing
Source: Front Microbiol. 2018 Sep 11;9:2175. doi: 10.3389/fmicb.2018.02175 (PMC6141721; doi:10.3389/fmicb.2018.02175)
Supplement: Supplementary file 3 [file Data_Sheet_3.XLSX]

## Sheet: classification
Supplementary Material 3. The information of contigs annotated as plant virus homologous sequence
contig_ID	FPKM	Log2(FPKM)	contig_length	vg_ID	vg.annoation	vg_e.vaule	vg_mate.scores	vg_identy	nt_ID	nt_annoation	nt_e.vaule	nt_mate.scores	nt_identy	nr_ID	nr.annoation_protein	nr.annoation_virus_name	nr_e.vaule	nr_mate.scores	nr_identy	Tea_genome_ID	Tea_e.vaule	Tea_identy	Host/isolation-from	Family	Genus
TR32524|c6_g2_i1	87022.1	16.4091	3361	NA	NA	NA	NA	NA	NA	NA	NA	NA	NA	gi|19697299|ref|NP_602312.1|	putative viral replicase p1	American plum line pattern virus	0	771	41.81				plants	Bromoviridae	Ilarvirus
TR32524|c6_g1_i1	55141.1	15.7508	2344	gi|19697300|ref|NC_003452.1|	American plum line pattern virus RNA2, complete genome	9e-19	99	90.67	gi|13183021|gb|AF235165.1|	American plum line pattern virus segment RNA2, complete sequence	3e-16	99	90.67	gi|19697301|ref|NP_602313.1|	putative polymerase p2	American plum line pattern virus	1e-166	513	53.62				plants	Bromoviridae	Ilarvirus
TR32524|c6_g3_i1	101228	16.6272	2136	NA	NA	NA	NA	NA	NA	NA	NA	NA	NA	gi|19697303|ref|NP_602314.1|	putative movement protein 3a	American plum line pattern virus	1e-26	122	31.98				plants	Bromoviridae	Ilarvirus
TR701|c0_g1_i1	2	1	379	gi|9625564|ref|NC_001343.1|	Commelina yellow mottle virus, complete genome	2e-27	124	83.58	gi|59047|emb|X52938.1|	Commelina yellow mottle virus complete circular genome	8e-25	124	83.58	gi|558553941|gb|AHA62475.1|	ORF III polyprotein, partial	banana streak UI virus	2e-30	123	75.76	xpSc0056510	1e-55	89.27	plants	Caulimoviridae	Badnavirus
TR55952|c0_g1_i1	2	1	238	NA	NA	NA	NA	NA	NA	NA	NA	NA	NA	gi|558553941|gb|AHA62475.1|	ORF III polyprotein, partial	banana streak UI virus	3e-18	88.2	88.37	Sc0000077	3e-53	96.15	plants	Caulimoviridae	Badnavirus
TR61680|c0_g7_i1	11	3.45943	523	gi|96980848|ref|NC_008034.1|	Dracaena mottle virus, complete genome	2e-15	86.1	87.84	gi|148645289|gb|EF494181.1|	Lucky bamboo bacilliform virus, complete genome	6e-13	86.1	87.84	gi|963884803|gb|ALT10397.1|	ORFIII polyprotein, partial	banana streak virus	6e-80	248	66.47	Sc0000109	4e-160	93.06	plants	Caulimoviridae?	Badnavirus
TR46271|c0_g2_i3	3.06	1.61353	471	NA	NA	NA	NA	NA	NA	NA	NA	NA	NA	gi|963884803|gb|ALT10397.1|	ORFIII polyprotein, partial	banana streak virus	1e-68	219	61.04	xfSc0000258	0	93.64	plants	Caulimoviridae?	Badnavirus
TR44823|c0_g1_i1	2	1	266	NA	NA	NA	NA	NA	NA	NA	NA	NA	NA	gi|169303565|ref|YP_001715620.1|	hypothetical Rep protein	beet curly top Iran virus	6e-08	56.6	40	xpSc0055876	4e-88	95.22	plants	Geminiviridae	Becurtovirus
TR45134|c0_g1_i1	2	1	261	gi|14010734|ref|NC_002766.1|	Beet chlorosis virus, complete genome	3e-50	200	82.05	gi|719762936|gb|KM076647.1|	Beet western yellows virus isolate LS, complete genome	3e-92	348	91.67	gi|719762939|gb|AIX02799.1|	aphid transmission P5 protein	beet western yellows virus	4e-13	75.1	88.89				plants	Luteoviridae	Polerovirus
TR61686|c0_g2_i1	33695.3	15.0403	4133	NA	NA	NA	NA	NA	NA	NA	NA	NA	NA	gi|353332644|ref|YP_004901701.1|	polymerase	blueberry necrotic ring blotch virus	5e-150	498	34.75				plants	Unassigned	Blunervirus
TR91450|c2_g1_i1	22.13	4.46793	1316	NA	NA	NA	NA	NA	NA	NA	NA	NA	NA	gi|472825227|gb|AGI44303.1|	movement protein	blueberry necrotic ring blotch virus	8e-51	186	39.13				plants	Unassigned	Blunervirus
TR91450|c2_g1_i2	56.07	5.80916	2416	NA	NA	NA	NA	NA	NA	NA	NA	NA	NA	gi|472825227|gb|AGI44303.1|	movement protein	blueberry necrotic ring blotch virus	6e-49	186	39.13				plants	Unassigned	Blunervirus
TR46240|c4_g1_i1	139663	17.0916	5938	gi|353332641|ref|NC_016084.1|	Blueberry necrotic ring blotch virus segment RNA1, complete sequence	9e-08	63.9	95	NA	NA	NA	NA	NA	gi|472825218|gb|AGI44297.1|	methyltransferase helicase	blueberry necrotic ring blotch virus	2e-35	160	34.17				plants	Unassigned	Blunervirus
TR91450|c3_g1_i1	48694	15.5715	2713	NA	NA	NA	NA	NA	NA	NA	NA	NA	NA	gi|353332648|ref|YP_004901704.1|	p24	blueberry necrotic ring blotch virus	1e-14	85.5	35.96				plants	Unassigned	Blunervirus
TR386|c0_g1_i1	2	1	243	NA	NA	NA	NA	NA	NA	NA	NA	NA	NA	gi|1147809806|ref|YP_009345071.1|	polyprotein	cacao mild mosaic virus	2e-14	79	53.16	Sc0004964	2e-124	100	plants	Unassigned	Blunervirus
TR12812|c0_g1_i1	2	1	330	NA	NA	NA	NA	NA	NA	NA	NA	NA	NA	gi|1147809806|ref|YP_009345071.1|	polyprotein	cacao mild mosaic virus	3e-10	68.2	54.41	Sc0000067	3e-144	94.85	plants	Unassigned	Blunervirus
TR46309|c1_g6_i1	1	0	354	NA	NA	NA	NA	NA	NA	NA	NA	NA	NA	gi|1147809806|ref|YP_009345071.1|	polyprotein	cacao mild mosaic virus	6e-06	55.5	53.7	Sc0000236	9e-81	88.76	plants	Unassigned	Blunervirus
TR20191|c0_g1_i1	2	1	543	NA	NA	NA	NA	NA	NA	NA	NA	NA	NA	gi|392718245|gb|AFM82591.1|	polyprotein	cacao swollen shoot CD virus	5e-71	246	61.33	Sc0002155	6e-159	85.45	plants	Caulimoviridae	Badnavirus
TR28238|c0_g2_i1	2	1	283	NA	NA	NA	NA	NA	NA	NA	NA	NA	NA	gi|392718245|gb|AFM82591.1|	polyprotein	cacao swollen shoot CD virus	1e-22	103	60.92	Sc0002021	2e-81	86.43	plants	Caulimoviridae	Badnavirus
TR68504|c0_g1_i1	3	1.58496	627	NA	NA	NA	NA	NA	NA	NA	NA	NA	NA	gi|392718242|gb|AFM82588.1|	hypothetical protein	cacao swollen shoot CD virus	7e-13	73.9	62.12				plants	Caulimoviridae	Badnavirus
TR91411|c3_g4_i1	6	2.58496	387	NA	NA	NA	NA	NA	NA	NA	NA	NA	NA	gi|392718245|gb|AFM82591.1|	polyprotein	cacao swollen shoot CD virus	2e-11	72	34.38	xpSc0053212	1e-143	96.18	plants	Caulimoviridae	Badnavirus
TR83683|c5_g2_i1	5	2.32193	275	NA	NA	NA	NA	NA	NA	NA	NA	NA	NA	gi|392718455|gb|AFM82699.1|	putative movement protein, partial	cacao swollen shoot virus	3e-33	123	59.34	xfSc0003185	5e-127	96.73	plants	Caulimoviridae	Badnavirus
TR61708|c3_g9_i2	11	3.45943	528	NA	NA	NA	NA	NA	gi|699027147|gb|KF836892.1|	Sweetpotato badnavirus B isolate TZ:BK59:12 hypothetical protein gene, complete cds; and polyprotein gene, partial cds	4e-09	73.1	88.33	gi|1100854184|gb|APB62760.1|	movement protein, partial	cacao swollen shoot virus	4e-32	125	50	Sc0000236	0	90.71	plants	Caulimoviridae	Badnavirus
TR5258|c0_g1_i1	2	1	304	NA	NA	NA	NA	NA	NA	NA	NA	NA	NA	gi|392718315|gb|AFM82629.1|	putative movement protein, partial	cacao swollen shoot virus	6e-31	118	61.39	xpSc0057394	5e-43	88.97	plants	Caulimoviridae	Badnavirus
TR48410|c0_g6_i1	2	1	251	NA	NA	NA	NA	NA	NA	NA	NA	NA	NA	gi|392580589|gb|AFM78504.1|	putative movement protein, partial	cacao swollen shoot virus	1e-26	106	56.63	Sc0001227	9e-99	92.83	plants	Caulimoviridae	Badnavirus
TR46271|c2_g2_i2	6.21	2.63459	615	NA	NA	NA	NA	NA	NA	NA	NA	NA	NA	gi|1100854080|gb|APB62708.1|	movement protein, partial	cacao swollen shoot virus	2e-21	97.8	48.98	Sc0000109	4e-71	90.73	plants	Caulimoviridae	Badnavirus
TR88903|c0_g1_i2	3	1.58496	322	NA	NA	NA	NA	NA	NA	NA	NA	NA	NA	gi|589823942|gb|AHL20278.1|	C2, partial	Citrus chlorotic dwarf associated virus	3e-29	114	60.47	xpSc0053568	3e-120	95.93	plants	Geminiviridae	Unassigned
TR88903|c0_g1_i4	2.75	1.45943	466	NA	NA	NA	NA	NA	gi|720072279|ref|XM_010280016.1|	PREDICTED: Nelumbo nucifera lipoyl synthase 2, mitochondrial (LOC104612573), mRNA	1e-33	154	85.23	gi|589823942|gb|AHL20278.1|	C2, partial	Citrus chlorotic dwarf associated virus	2e-28	114	58.82	xpSc0053568	1e-120	96.93	plants	Geminiviridae	Unassigned
TR88903|c0_g1_i5	14.25	3.83289	539	NA	NA	NA	NA	NA	gi|281398246|gb|GQ415387.1|	Panicum streak virus isolate A_MZ_Nac1, complete genome	7e-07	65.8	83.1	gi|589823942|gb|AHL20278.1|	C2, partial	Citrus chlorotic dwarf associated virus	2e-27	112	56.98	Sc0000707	6e-139	99.28	plants	Geminiviridae	Unassigned
TR88903|c0_g1_i1	1	0	322	NA	NA	NA	NA	NA	NA	NA	NA	NA	NA	gi|589823942|gb|AHL20278.1|	C2, partial	Citrus chlorotic dwarf associated virus	3e-26	106	58.33	xpSc0053568	2e-131	93.17	plants	Geminiviridae	Unassigned
TR15627|c0_g1_i1	4	2	336	NA	NA	NA	NA	NA	NA	NA	NA	NA	NA	gi|589823942|gb|AHL20278.1|	C2, partial	Citrus chlorotic dwarf associated virus	7e-17	82	60.32	Sc0000024	7e-171	99.11	plants	Geminiviridae	Unassigned
TR75257|c1_g4_i2	11	3.45943	482	NA	NA	NA	NA	NA	NA	NA	NA	NA	NA	gi|356467135|gb|AET09699.1|	putative coat protein, partial	Citrus yellow mosaic virus	3e-70	223	63.06	Sc0000236	0	95.53	plants	Caulimoviridae	Badnavirus
TR91411|c4_g4_i1	10	3.32193	789	NA	NA	NA	NA	NA	NA	NA	NA	NA	NA	gi|190360813|gb|ACE76858.1|	polyprotein	Citrus yellow mosaic virus	4e-70	247	48.86	Sc0001142	0	85.25	plants	Caulimoviridae	Badnavirus
TR75246|c6_g5_i1	36.06	5.17233	852	NA	NA	NA	NA	NA	NA	NA	NA	NA	NA	gi|198385725|gb|ACH86211.1|	unknown	Citrus yellow mosaic virus	9e-66	235	45.59	Sc0004964	0	86.24	plants	Caulimoviridae	Badnavirus
TR46271|c2_g6_i3	4	2	430	NA	NA	NA	NA	NA	gi|4416332|gb|AF106947.1|	Musa ABB Group clone Musa8 cacao swollen shoot badnavirus sequence	1e-08	71.3	84.51	gi|356467135|gb|AET09699.1|	putative coat protein, partial	Citrus yellow mosaic virus	1e-62	203	68.38	Sc0000109	5e-134	92.11	plants	Caulimoviridae	Badnavirus
TR46248|c4_g5_i5	11.95	3.57894	837	NA	NA	NA	NA	NA	NA	NA	NA	NA	NA	gi|156739676|gb|ABU93491.1|	polyprotein, partial	Citrus yellow mosaic virus	3e-61	207	38.18	xfSc0000238	0	93.17	plants	Caulimoviridae	Badnavirus
TR91411|c2_g1_i1	5	2.32193	411	NA	NA	NA	NA	NA	NA	NA	NA	NA	NA	gi|356467135|gb|AET09699.1|	putative coat protein, partial	Citrus yellow mosaic virus	7e-56	186	66.94	Sc0001227	0	97.06	plants	Caulimoviridae	Badnavirus
TR83683|c4_g1_i2	7.77	2.95791	775	NA	NA	NA	NA	NA	NA	NA	NA	NA	NA	gi|124830822|gb|ABN15089.1|	polyprotein, partial	Citrus yellow mosaic virus	4e-51	179	53.21	Sc0006528	8e-134	95.1	plants	Caulimoviridae	Badnavirus
TR47185|c0_g1_i1	9	3.16993	699	NA	NA	NA	NA	NA	NA	NA	NA	NA	NA	gi|190360813|gb|ACE76858.1|	polyprotein	Citrus yellow mosaic virus	7e-50	187	44.16				plants	Caulimoviridae	Badnavirus
TR19331|c0_g1_i1	4	2	345	NA	NA	NA	NA	NA	NA	NA	NA	NA	NA	gi|356467135|gb|AET09699.1|	putative coat protein, partial	Citrus yellow mosaic virus	1e-47	164	64.35				plants	Caulimoviridae	Badnavirus
TR65603|c0_g1_i1	1	0	572	NA	NA	NA	NA	NA	NA	NA	NA	NA	NA	gi|198385724|gb|ACH86210.1|	unknown	Citrus yellow mosaic virus	4e-39	150	44.64				plants	Caulimoviridae	Badnavirus
TR46248|c4_g4_i1	28.44	4.82985	416	NA	NA	NA	NA	NA	NA	NA	NA	NA	NA	gi|124830855|gb|ABN15091.1|	polyprotein, partial	Citrus yellow mosaic virus	7e-39	140	58.12	Sc0000741	0	95.67	plants	Caulimoviridae	Badnavirus
TR22632|c2_g2_i1	2	1	435	NA	NA	NA	NA	NA	gi|4416332|gb|AF106947.1|	Musa ABB Group clone Musa8 cacao swollen shoot badnavirus sequence	1e-08	71.3	84.51	gi|353453394|gb|AER00538.1|	ORF III	Citrus yellow mosaic virus	1e-38	152	51.06	Sc0004964	3e-106	83.41	plants	Caulimoviridae	Badnavirus
TR22632|c2_g2_i2	8	3	435	NA	NA	NA	NA	NA	gi|4416332|gb|AF106947.1|	Musa ABB Group clone Musa8 cacao swollen shoot badnavirus sequence	3e-15	93.5	81.51	gi|353453394|gb|AER00538.1|	ORF III	Citrus yellow mosaic virus	5e-38	150	50.35	Sc0005294	2e-102	85.44	plants	Caulimoviridae	Badnavirus
TR41582|c1_g1_i1	2	1	534	NA	NA	NA	NA	NA	NA	NA	NA	NA	NA	gi|353453394|gb|AER00538.1|	ORF III	Citrus yellow mosaic virus	3e-37	149	44.92	xfSc0000258	0	94.38	plants	Caulimoviridae	Badnavirus
TR46248|c4_g5_i1	2	1	481	NA	NA	NA	NA	NA	NA	NA	NA	NA	NA	gi|156739673|gb|ABU93490.1|	polyprotein, partial	Citrus yellow mosaic virus	1e-36	139	40	xfSc0000238	0	93.95	plants	Caulimoviridae	Badnavirus
TR46248|c4_g5_i6	7	2.80735	644	NA	NA	NA	NA	NA	NA	NA	NA	NA	NA	gi|198385725|gb|ACH86211.1|	unknown	Citrus yellow mosaic virus	4e-34	141	37.39	Sc0000236	0	91.44	plants	Caulimoviridae	Badnavirus
TR26156|c0_g1_i1	2	1	236	NA	NA	NA	NA	NA	NA	NA	NA	NA	NA	gi|18450271|ref|NP_569153.1|	unknown	Citrus yellow mosaic virus	1e-29	122	69.23	Sc0003583	3e-74	88.79	plants	Caulimoviridae	Badnavirus
TR61708|c3_g6_i8	10.26	3.35896	443	NA	NA	NA	NA	NA	NA	NA	NA	NA	NA	gi|156739673|gb|ABU93490.1|	polyprotein, partial	Citrus yellow mosaic virus	2e-29	120	38.57	xfSc0001085	0	93.68	plants	Caulimoviridae	Badnavirus
TR75246|c5_g2_i1	7	2.80735	558	NA	NA	NA	NA	NA	NA	NA	NA	NA	NA	gi|182239991|gb|ACB87154.1|	unknown	Citrus yellow mosaic virus	3e-28	114	40	xfSc0000258	0	94.33	plants	Caulimoviridae	Badnavirus
TR46271|c2_g6_i1	1	0	283	NA	NA	NA	NA	NA	NA	NA	NA	NA	NA	gi|356467135|gb|AET09699.1|	putative coat protein, partial	Citrus yellow mosaic virus	3e-27	110	71.64	Sc0000109	7e-51	93.48	plants	Caulimoviridae	Badnavirus
TR46248|c4_g5_i9	4.93	2.30159	572	NA	NA	NA	NA	NA	NA	NA	NA	NA	NA	gi|198385725|gb|ACH86211.1|	unknown	Citrus yellow mosaic virus	1e-25	116	35.68	Sc0005294	0	92.76	plants	Caulimoviridae	Badnavirus
TR46248|c4_g5_i2	11.07	3.46858	609	NA	NA	NA	NA	NA	NA	NA	NA	NA	NA	gi|198385725|gb|ACH86211.1|	unknown	Citrus yellow mosaic virus	4e-25	115	35.14	Sc0005294	0	93.15	plants	Caulimoviridae	Badnavirus
TR46271|c2_g2_i1	19.79	4.3067	702	NA	NA	NA	NA	NA	NA	NA	NA	NA	NA	gi|190360820|gb|ACE76864.1|	polyprotein	Citrus yellow mosaic virus	1e-24	114	41.07	Sc0000109	5e-71	90.73	plants	Caulimoviridae	Badnavirus
TR22632|c1_g1_i1	1	0	297	NA	NA	NA	NA	NA	NA	NA	NA	NA	NA	gi|156739673|gb|ABU93490.1|	polyprotein, partial	Citrus yellow mosaic virus	4e-23	101	47.87	xfSc0001187	1e-137	96.63	plants	Caulimoviridae	Badnavirus
TR61708|c3_g6_i7	4.1	2.03562	418	NA	NA	NA	NA	NA	NA	NA	NA	NA	NA	gi|156739673|gb|ABU93490.1|	polyprotein, partial	Citrus yellow mosaic virus	2e-21	98.2	38.02	xfSc0001085	9e-151	95.29	plants	Caulimoviridae	Badnavirus
TR95328|c0_g2_i2	2	1	489	NA	NA	NA	NA	NA	NA	NA	NA	NA	NA	gi|18450271|ref|NP_569153.1|	unknown	Citrus yellow mosaic virus	6e-20	98.6	37.06	Sc0000152	0	94.66	plants	Caulimoviridae	Badnavirus
TR75257|c1_g2_i1	2	1	242	NA	NA	NA	NA	NA	NA	NA	NA	NA	NA	gi|356467135|gb|AET09699.1|	putative coat protein, partial	Citrus yellow mosaic virus	7e-20	90.5	65.52	Sc0002823	6e-16	93.55	plants	Caulimoviridae	Badnavirus
TR17433|c0_g1_i1	2	1	315	NA	NA	NA	NA	NA	NA	NA	NA	NA	NA	gi|198385725|gb|ACH86211.1|	unknown	Citrus yellow mosaic virus	1e-17	89.4	38.83				plants	Caulimoviridae	Badnavirus
TR46248|c4_g6_i1	1	0	248	NA	NA	NA	NA	NA	NA	NA	NA	NA	NA	gi|156739673|gb|ABU93490.1|	polyprotein, partial	Citrus yellow mosaic virus	2e-16	81.6	45.12	xfSc0000238	2e-125	99.6	plants	Caulimoviridae	Badnavirus
TR91278|c0_g4_i1	1	0	362	NA	NA	NA	NA	NA	NA	NA	NA	NA	NA	gi|56790007|gb|AAW30012.1|	polyprotein, partial	Citrus yellow mosaic virus	4e-13	74.7	53.7	Sc0001142	7e-52	89.29	plants	Caulimoviridae	Badnavirus
TR91278|c0_g2_i1	4	2	559	NA	NA	NA	NA	NA	NA	NA	NA	NA	NA	gi|190360820|gb|ACE76864.1|	polyprotein	Citrus yellow mosaic virus	1e-11	74.7	53.7	Sc0005054	2e-103	85.37	plants	Caulimoviridae	Badnavirus
TR75246|c6_g5_i2	1.94	0.956057	444	NA	NA	NA	NA	NA	NA	NA	NA	NA	NA	gi|156739673|gb|ABU93490.1|	polyprotein, partial	Citrus yellow mosaic virus	4e-11	69.3	46.15	Sc0003583	5e-64	84.09	plants	Caulimoviridae	Badnavirus
TR61708|c3_g6_i14	2.63	1.39506	270	NA	NA	NA	NA	NA	NA	NA	NA	NA	NA	gi|156739673|gb|ABU93490.1|	polyprotein, partial	Citrus yellow mosaic virus	4e-11	67.4	33.73	Sc0005294	3e-104	92.22	plants	Caulimoviridae	Badnavirus
TR21150|c0_g1_i1	2	1	275	NA	NA	NA	NA	NA	gi|667670671|gb|KJ806281.1|	Camellia sinensis var. sinensis chloroplast, complete genome	4e-26	128	100	gi|146762541|gb|ABQ45368.1|	polyprotein, partial	Citrus yellow mosaic virus	2e-10	64.7	68.18				plants	Caulimoviridae	Badnavirus
TR95328|c0_g4_i1	3	1.58496	250	NA	NA	NA	NA	NA	NA	NA	NA	NA	NA	gi|156739676|gb|ABU93491.1|	polyprotein, partial	Citrus yellow mosaic virus	2e-10	65.1	41.25	Sc0000152	3e-128	100	plants	Caulimoviridae	Badnavirus
TR61680|c0_g8_i2	1	0	495	NA	NA	NA	NA	NA	NA	NA	NA	NA	NA	gi|156739673|gb|ABU93490.1|	polyprotein, partial	Citrus yellow mosaic virus	1e-08	62.8	48.48	Sc0000109	5e-114	89.6	plants	Caulimoviridae	Badnavirus
TR91411|c4_g5_i3	6.12	2.61353	523	NA	NA	NA	NA	NA	NA	NA	NA	NA	NA	gi|182239991|gb|ACB87154.1|	unknown	Citrus yellow mosaic virus	1e-06	55.5	46.77	xfSc0003185	6e-79	94.79	plants	Caulimoviridae	Badnavirus
TR73163|c1_g1_i1	6	2.58496	354	NA	NA	NA	NA	NA	NA	NA	NA	NA	NA	gi|190360820|gb|ACE76864.1|	polyprotein	Citrus yellow mosaic virus	8e-06	55.1	35.05	Sc0001452	3e-165	98.21	plants	Caulimoviridae	Badnavirus
TR52511|c1_g1_i1	16	4	971	NA	NA	NA	NA	NA	NA	NA	NA	NA	NA	gi|752295816|gb|AJG36439.1|	movement protein	Coccinia mosaic Tamil Nadu virus	2e-17	90.9	31.36	Sc0000024	0	96.81	plants	Unassigned	Unassigned
TR31663|c1_g1_i1	1	0	272	NA	NA	NA	NA	NA	NA	NA	NA	NA	NA	gi|93552|pir||S11479	circular genome protein 3	Commelina yellow mottle virus	1e-09	64.3	50.77	Sc0002108	5e-37	80.09	plants	Caulimoviridae	Badnavirus
TR73163|c0_g1_i1	2	1	233	NA	NA	NA	NA	NA	NA	NA	NA	NA	NA	gi|9625567|ref|NP_039820.1|	polyprotein	Commelina yellow mottle virus	4e-08	60.8	48	xfSc0000238	2e-110	97.85	plants	Caulimoviridae	Badnavirus
TR46271|c3_g4_i1	17	4.08746	517	NA	NA	NA	NA	NA	NA	NA	NA	NA	NA	gi|9625567|ref|NP_039820.1|	polyprotein	Commelina yellow mottle virus	2e-07	60.8	47.95	Sc0005294	2e-94	95.45	plants	Caulimoviridae	Badnavirus
TR46271|c3_g6_i3	15	3.90689	516	NA	NA	NA	NA	NA	NA	NA	NA	NA	NA	gi|93552|pir||S11479	circular genome protein 3	Commelina yellow mottle virus	2e-10	69.3	49.38	Sc0005294	2e-167	87.4	plants	Caulimoviridae	Badnavirus
TR75257|c1_g4_i3	3	1.58496	487	NA	NA	NA	NA	NA	NA	NA	NA	NA	NA	gi|1045832123|gb|ANV20878.1|	ORF3 protein	Dioscorea bacilliform AL virus	3e-72	249	65.43	Sc0000236	0	97.33	plants	Caulimoviridae	Badnavirus
TR61680|c0_g6_i1	5	2.32193	503	NA	NA	NA	NA	NA	NA	NA	NA	NA	NA	gi|1045832131|gb|ANV20884.1|	ORF3 protein	Dioscorea bacilliform AL virus	1e-70	244	63.98	Sc0000301	1e-75	81.03	plants	Caulimoviridae	Badnavirus
TR91465|c2_g16_i1	24	4.58496	474	gi|332308951|ref|NC_015507.1|	Banana streak IM virus, complete genome	4e-16	87.9	94.64	gi|331029468|gb|HQ593112.1|	Banana streak IM virus, complete genome	1e-13	87.9	94.64	gi|1045832155|gb|ANV20902.1|	ORF3 protein	Dioscorea bacilliform RT virus	4e-79	268	73.89	Sc0000741	0	96.41	plants	Caulimoviridae?	Badnavirus
TR61708|c3_g4_i1	12	3.58496	413	gi|500998680|ref|NC_015784.2|	Grapevine vein-clearing virus, complete genome	1e-10	69.4	91.84	gi|344345639|gb|JF301669.2|	Grapevine vein-clearing virus isolate LBC0903, complete genome	4e-08	69.4	91.84	gi|1045832147|gb|ANV20896.1|	ORF3 protein	Dioscorea bacilliform RT virus	6e-66	229	72.26	Sc0000008	0	99.52	plants	Caulimoviridae?	Badnavirus
TR91465|c2_g1_i9	4	2	387	NA	NA	NA	NA	NA	NA	NA	NA	NA	NA	gi|1045832147|gb|ANV20896.1|	ORF3 protein	Dioscorea bacilliform RT virus	1e-61	217	72.66	Sc0000741	2e-167	94.32	plants	Caulimoviridae?	Badnavirus
TR91465|c2_g1_i3	3	1.58496	627	NA	NA	NA	NA	NA	NA	NA	NA	NA	NA	gi|1045832155|gb|ANV20902.1|	ORF3 protein	Dioscorea bacilliform RT virus	7e-51	190	75.96	xfSc0001187	2e-143	96.18	plants	Caulimoviridae?	Badnavirus
TR75246|c0_g2_i1	1	0	410	NA	NA	NA	NA	NA	gi|170317912|gb|EU377665.1|	Pineapple bacilliform comosus virus clone pAant4 polyprotein gene, partial cds	1e-13	87.9	88.73	gi|1045832155|gb|ANV20902.1|	ORF3 protein	Dioscorea bacilliform RT virus	3e-37	147	68.18	xpSc0061722	4e-100	91.73	plants	Caulimoviridae?	Badnavirus
TR68836|c0_g2_i1	2	1	244	NA	NA	NA	NA	NA	NA	NA	NA	NA	NA	gi|1045832147|gb|ANV20896.1|	ORF3 protein	Dioscorea bacilliform RT virus	1e-35	140	70.37	xfSc0022798	3e-114	97.54	plants	Caulimoviridae?	Badnavirus
TR42646|c0_g1_i1	3	1.58496	268	NA	NA	NA	NA	NA	gi|170317918|gb|EU377668.1|	Pineapple bacilliform comosus virus clone pBRTIc polyprotein gene, partial cds	6e-10	75	93.88	gi|1045832147|gb|ANV20896.1|	ORF3 protein	Dioscorea bacilliform RT virus	2e-34	137	69.74	Sc0001142	5e-67	87.01	plants	Caulimoviridae?	Badnavirus
TR92429|c1_g1_i1	5	2.32193	534	NA	NA	NA	NA	NA	NA	NA	NA	NA	NA	gi|1045832147|gb|ANV20896.1|	ORF3 protein	Dioscorea bacilliform RT virus	1e-33	114	57.47				plants	Caulimoviridae?	Badnavirus
TR66654|c1_g1_i1	1	0	242	NA	NA	NA	NA	NA	NA	NA	NA	NA	NA	gi|1045832147|gb|ANV20896.1|	ORF3 protein	Dioscorea bacilliform RT virus	6e-31	126	68.92	Sc0003583	4e-122	99.59	plants	Caulimoviridae?	Badnavirus
TR61708|c3_g4_i2	5	2.32193	319	gi|500998680|ref|NC_015784.2|	Grapevine vein-clearing virus, complete genome	4e-09	63.9	91.3	gi|344345639|gb|JF301669.2|	Grapevine vein-clearing virus isolate LBC0903, complete genome	2e-06	63.9	91.3	gi|1045832155|gb|ANV20902.1|	ORF3 protein	Dioscorea bacilliform RT virus	9e-27	115	54.84	Sc0002834	2e-92	99.47	plants	Caulimoviridae?	Badnavirus
TR47745|c0_g1_i1	1	0	323	NA	NA	NA	NA	NA	NA	NA	NA	NA	NA	gi|1045832135|gb|ANV20887.1|	ORF3 protein	Dioscorea bacilliform RT virus	1e-24	109	45.83				plants	Caulimoviridae?	Badnavirus
TR58903|c0_g1_i1	1	0	335	NA	NA	NA	NA	NA	NA	NA	NA	NA	NA	gi|1045832143|gb|ANV20893.1|	ORF3 protein	Dioscorea bacilliform RT virus	1e-20	98.6	47.01	Sc0004964	1e-78	82.69	plants	Caulimoviridae?	Badnavirus
TR4721|c0_g1_i1	2	1	272	NA	NA	NA	NA	NA	NA	NA	NA	NA	NA	gi|1045832155|gb|ANV20902.1|	ORF3 protein	Dioscorea bacilliform RT virus	4e-09	64.3	38.2	Sc0004964	9e-50	80.3	plants	Caulimoviridae?	Badnavirus
TR46248|c4_g2_i2	4	2	488	NA	NA	NA	NA	NA	NA	NA	NA	NA	NA	gi|1045832135|gb|ANV20887.1|	ORF3 protein	Dioscorea bacilliform RT virus	3e-08	63.5	65	Sc0002332	9e-137	90.21	plants	Caulimoviridae?	Badnavirus
TR73051|c0_g1_i1	4	2	258	NA	NA	NA	NA	NA	NA	NA	NA	NA	NA	gi|1045832135|gb|ANV20887.1|	ORF3 protein	Dioscorea bacilliform RT virus	6e-06	54.7	47.22	xfSc0003936	2e-81	94.06	plants	Caulimoviridae?	Badnavirus
TR46271|c2_g11_i1	10	3.32193	886	gi|827047348|ref|NC_027131.1|	Grapevine roditis leaf discoloration-associated virus complete genome, isolate w4	3e-39	165	76	gi|595763750|gb|KJ013511.1|	Banana streak CA virus, complete genome	7e-44	189	74.78	gi|40252064|emb|CAA64701.1|	polyprotein, partial	Dioscorea bacilliform virus	1e-100	311	62.35	Sc0004657	0	93.55	plants	Caulimoviridae?	Badnavirus
TR75257|c1_g8_i3	6.38	2.67356	472	NA	NA	NA	NA	NA	NA	NA	NA	NA	NA	gi|5596673|emb|CAA64272.1|	unnamed protein product, partial	Dioscorea bacilliform virus	2e-68	229	64.74	Sc0000008	0	99.75	plants	Caulimoviridae?	Badnavirus
TR2056|c0_g1_i1	2	1	551	NA	NA	NA	NA	NA	NA	NA	NA	NA	NA	gi|40252064|emb|CAA64701.1|	polyprotein, partial	Dioscorea bacilliform virus	2e-63	211	55.91				plants	Caulimoviridae?	Badnavirus
TR75257|c1_g8_i1	11.62	3.53854	454	NA	NA	NA	NA	NA	NA	NA	NA	NA	NA	gi|5596673|emb|CAA64272.1|	unnamed protein product, partial	Dioscorea bacilliform virus	3e-55	194	64.89	Sc0000008	0	99.12	plants	Caulimoviridae?	Badnavirus
TR86536|c0_g1_i1	2	1	351	NA	NA	NA	NA	NA	NA	NA	NA	NA	NA	gi|164664274|emb|CAJ24647.1|	polyprotein, partial	Dioscorea bacilliform virus	2e-52	175	68.38				plants	Caulimoviridae?	Badnavirus
TR46271|c0_g2_i1	2	1	298	NA	NA	NA	NA	NA	NA	NA	NA	NA	NA	gi|5596669|emb|CAA64269.1|	unnamed protein product	Dioscorea bacilliform virus	4e-46	166	72.45	xfSc0000258	8e-135	95.97	plants	Caulimoviridae?	Badnavirus
TR61708|c3_g1_i1	3	1.58496	300	gi|18450268|ref|NC_003382.1|	Citrus yellow mosaic virus, complete genome	2e-11	71.3	88.14	gi|113120188|gb|DQ836232.1|	Piper yellow mottle virus from India polyprotein gene, partial cds	1e-11	80.5	91.38	gi|164664274|emb|CAJ24647.1|	polyprotein, partial	Dioscorea bacilliform virus	3e-43	151	69	xpSc0054042	3e-114	91.67	plants	Caulimoviridae?	Badnavirus
TR84610|c0_g1_i1	2	1	276	NA	NA	NA	NA	NA	NA	NA	NA	NA	NA	gi|164664274|emb|CAJ24647.1|	polyprotein, partial	Dioscorea bacilliform virus	5e-42	147	72.53	Sc0002602	1e-117	94.57	plants	Caulimoviridae?	Badnavirus
TR84610|c0_g2_i1	6	2.58496	276	NA	NA	NA	NA	NA	NA	NA	NA	NA	NA	gi|164664274|emb|CAJ24647.1|	polyprotein, partial	Dioscorea bacilliform virus	5e-42	147	72.53	Sc0000741	6e-126	96.38	plants	Caulimoviridae?	Badnavirus
TR91465|c2_g19_i1	5	2.32193	285	NA	NA	NA	NA	NA	NA	NA	NA	NA	NA	gi|40252064|emb|CAA64701.1|	polyprotein, partial	Dioscorea bacilliform virus	8e-42	151	72.34	xpSc0054042	3e-129	96.14	plants	Caulimoviridae?	Badnavirus
TR75257|c1_g13_i1	3	1.58496	314	NA	NA	NA	NA	NA	NA	NA	NA	NA	NA	gi|125860394|ref|YP_001036293.1|	ORF3 protein	Dioscorea bacilliform virus	1e-41	158	66	Sc0000236	7e-131	95	plants	Caulimoviridae?	Badnavirus
TR46271|c0_g3_i1	1.94	0.956057	364	NA	NA	NA	NA	NA	NA	NA	NA	NA	NA	gi|164664306|emb|CAJ24704.1|	polyprotein, partial	Dioscorea bacilliform virus	1e-37	137	65.26	xpSc0055050	4e-114	92.98	plants	Caulimoviridae?	Badnavirus
TR50363|c0_g1_i1	2	1	350	NA	NA	NA	NA	NA	NA	NA	NA	NA	NA	gi|40252064|emb|CAA64701.1|	polyprotein, partial	Dioscorea bacilliform virus	2e-29	119	75	xfSc0000258	3e-50	85.35	plants	Caulimoviridae?	Badnavirus
TR46248|c4_g4_i2	2.56	1.35614	430	NA	NA	NA	NA	NA	NA	NA	NA	NA	NA	gi|125860394|ref|YP_001036293.1|	ORF3 protein	Dioscorea bacilliform virus	6e-24	109	79.03	Sc0000741	3e-121	95	plants	Caulimoviridae?	Badnavirus
TR46271|c0_g1_i1	3	1.58496	350	NA	NA	NA	NA	NA	NA	NA	NA	NA	NA	gi|164664274|emb|CAJ24647.1|	polyprotein, partial	Dioscorea bacilliform virus	1e-21	95.9	62.32	xfSc0000258	2e-82	94.95	plants	Caulimoviridae?	Badnavirus
TR46271|c3_g5_i2	6	2.58496	350	NA	NA	NA	NA	NA	NA	NA	NA	NA	NA	gi|40252064|emb|CAA64701.1|	polyprotein, partial	Dioscorea bacilliform virus	1e-21	97.8	70.31	Sc0000008	3e-180	99.43	plants	Caulimoviridae?	Badnavirus
TR61708|c3_g6_i3	5	2.32193	798	NA	NA	NA	NA	NA	NA	NA	NA	NA	NA	gi|1100607899|gb|APB42235.1|	ORF3	Dioscorea bacilliform virus	4e-17	92.8	73.68	Sc0000008	0	99.47	plants	Caulimoviridae?	Badnavirus
TR46271|c2_g5_i1	5	2.32193	341	gi|500998680|ref|NC_015784.2|	Grapevine vein-clearing virus, complete genome	2e-08	62.1	92.86	gi|727863468|gb|KJ725346.1|	Grapevine vein-clearing virus strain VRU, complete genome	8e-10	75	97.67	gi|40252064|emb|CAA64701.1|	polyprotein, partial	Dioscorea bacilliform virus	4e-13	74.3	76.74	Sc0002802	1e-43	96.36	plants	Caulimoviridae?	Badnavirus
TR61680|c1_g1_i1	2	1	376	NA	NA	NA	NA	NA	NA	NA	NA	NA	NA	gi|125860394|ref|YP_001036293.1|	ORF3 protein	Dioscorea bacilliform virus	2e-09	65.9	39.42	Sc0000067	5e-143	91.29	plants	Caulimoviridae?	Badnavirus
TR61708|c2_g2_i2	20	4.32193	1006	gi|998745916|ref|NC_029303.1|	Blackberry Virus F isolate BBV-3X, complete genome	2e-41	172	75	gi|558553888|gb|KF545104.1|	Banana streak UI virus isolate Ug5 ORF III polyprotein gene, partial cds	6e-65	259	81.56	gi|574588559|gb|AHG32726.1|	ORF3, partial	Dioscorea rotundata virus	3e-141	425	63.22	Sc0004964	0	87.73	plants	Unassigned	Unassigned
TR59439|c0_g1_i1	2	1	417	gi|95020638|ref|NC_008018.1|	Banana streak virus Acuminata Yunnan, complete genome	4e-20	100	74.1	gi|68566423|gb|DQ092436.1|	Banana streak virus Acuminata Yunnan, complete genome	2e-17	100	74.1	gi|574588559|gb|AHG32726.1|	ORF3, partial	Dioscorea rotundata virus	3e-72	239	75.54				plants	Unassigned	Unassigned
TR75246|c3_g2_i1	1	0	474	NA	NA	NA	NA	NA	gi|113901273|gb|DQ822074.1|	Dioscorea bacilliform virus clone B39-6, complete genome	6e-22	115	73.48	gi|1026944581|gb|AND76971.1|	polyprotein, partial	fig badnavirus 1	2e-83	263	76.28	xpSc0056510	4e-150	88.2	plants	Caulimoviridae	Badnavirus
TR61708|c3_g6_i9	6	2.58496	360	gi|94972339|ref|NC_008017.1|	Sugarcane bacilliform Mor virus, complete genome	1e-24	115	82.81	gi|294836|gb|M89923.1|SBVORFS	Sugarcane bacilliform Mor virus ORF1, ORF2, and ORF3 genes, complete cds	5e-22	115	82.81	gi|1026944581|gb|AND76971.1|	polyprotein, partial	fig badnavirus 1	1e-65	216	84.87	Sc0005294	1e-149	94.05	plants	Caulimoviridae	Badnavirus
TR83683|c4_g1_i1	9.23	3.20633	1077	NA	NA	NA	NA	NA	NA	NA	NA	NA	NA	gi|1031915823|gb|ANG56359.1|	protease, partial	fig badnavirus 1	3e-57	202	48.74	xpSc0056510	4e-128	92.57	plants	Caulimoviridae	Badnavirus
TR29331|c0_g1_i1	1	0	296	NA	NA	NA	NA	NA	NA	NA	NA	NA	NA	gi|1026944585|gb|AND76973.1|	polyprotein, partial	fig badnavirus 1	1e-50	176	85.71	xpSc0056510	4e-93	89.93	plants	Caulimoviridae	Badnavirus
TR61680|c0_g10_i1	2	1	776	NA	NA	NA	NA	NA	NA	NA	NA	NA	NA	gi|1036639489|gb|ANK58539.1|	polyprotein	fig badnavirus 1	4e-44	172	51.85	Sc0000109	3e-148	93.09	plants	Caulimoviridae	Badnavirus
TR61708|c3_g6_i11	11	3.45943	380	NA	NA	NA	NA	NA	NA	NA	NA	NA	NA	gi|1036639485|gb|ANK58536.1|	polyprotein	fig badnavirus 1	2e-39	153	58.4	Sc0000008	0	99.74	plants	Caulimoviridae	Badnavirus
TR61708|c3_g8_i1	12	3.58496	380	NA	NA	NA	NA	NA	NA	NA	NA	NA	NA	gi|1036639485|gb|ANK58536.1|	polyprotein	fig badnavirus 1	2e-39	153	58.4	Sc0000236	6e-177	96.55	plants	Caulimoviridae	Badnavirus
TR58500|c0_g1_i1	1	0	302	NA	NA	NA	NA	NA	NA	NA	NA	NA	NA	gi|1061432295|gb|AOI28216.1|	polyprotein, partial	fig badnavirus 1	3e-38	139	63	Sc0004657	2e-155	99.67	plants	Caulimoviridae	Badnavirus
TR42002|c0_g2_i1	1	0	306	NA	NA	NA	NA	NA	NA	NA	NA	NA	NA	gi|1036639485|gb|ANK58536.1|	polyprotein	fig badnavirus 1	6e-37	145	64.89	Sc0002155	3e-134	95.1	plants	Caulimoviridae	Badnavirus
TR42002|c0_g1_i1	6.83	2.77189	291	NA	NA	NA	NA	NA	NA	NA	NA	NA	NA	gi|1036639485|gb|ANK58536.1|	polyprotein	fig badnavirus 1	3e-35	139	65.17	Sc0002155	3e-149	99.66	plants	Caulimoviridae	Badnavirus
TR22632|c2_g1_i1	12	3.58496	298	NA	NA	NA	NA	NA	NA	NA	NA	NA	NA	gi|386522854|ref|YP_006273075.1|	polyprotein	fig badnavirus 1	4e-33	134	69.41	xpSc0053244	4e-88	92.58	plants	Caulimoviridae	Badnavirus
TR24383|c0_g3_i1	3	1.58496	250	NA	NA	NA	NA	NA	NA	NA	NA	NA	NA	gi|1061432295|gb|AOI28216.1|	polyprotein, partial	fig badnavirus 1	5e-31	119	66.27	xpSc0056510	5e-77	89.27	plants	Caulimoviridae	Badnavirus
TR22632|c3_g2_i1	1	0	248	NA	NA	NA	NA	NA	NA	NA	NA	NA	NA	gi|1061432298|gb|AOI28218.1|	polyprotein, partial	fig badnavirus 1	1e-30	118	68.29	xfSc0000238	2e-111	96.36	plants	Caulimoviridae	Badnavirus
TR31663|c0_g1_i1	1	0	231	NA	NA	NA	NA	NA	NA	NA	NA	NA	NA	gi|1061432295|gb|AOI28216.1|	polyprotein, partial	fig badnavirus 1	8e-26	105	65.79	Sc0000109	5e-86	92.11	plants	Caulimoviridae	Badnavirus
TR80150|c0_g1_i1	41	5.35755	510	NA	NA	NA	NA	NA	gi|767875392|gb|KP099070.1|	Brassica rapa subsp. chinensis isolate 015 cultivar Tai cai large subunit ribosomal RNA gene, partial sequence	7e-07	65.8	100	gi|1036639501|gb|ANK58548.1|	polyprotein	fig badnavirus 1	1e-22	106	73.44	xpSc0056510	1e-36	95.92	plants	Caulimoviridae	Badnavirus
TR61708|c3_g6_i12	9	3.16993	266	NA	NA	NA	NA	NA	NA	NA	NA	NA	NA	gi|1036639485|gb|ANK58536.1|	polyprotein	fig badnavirus 1	9e-18	89.4	64.91	Sc0000008	2e-135	99.62	plants	Caulimoviridae	Badnavirus
TR22661|c2_g5_i3	7	2.80735	516	NA	NA	NA	NA	NA	NA	NA	NA	NA	NA	gi|386522855|ref|YP_006273073.1|	hypothetical protein	fig badnavirus 1	3e-14	77	56.52	Sc0000109	1e-90	87.71	plants	Caulimoviridae	Badnavirus
TR36166|c1_g6_i1	1	0	239	NA	NA	NA	NA	NA	NA	NA	NA	NA	NA	gi|381144388|gb|AFF58897.1|	polyprotein, partial	fig badnavirus 1	5e-13	71.6	67.44				plants	Caulimoviridae	Badnavirus
TR61680|c0_g8_i5	3	1.58496	305	NA	NA	NA	NA	NA	NA	NA	NA	NA	NA	gi|386522854|ref|YP_006273075.1|	polyprotein	fig badnavirus 1	1e-10	68.9	73.81	Sc0000109	3e-60	91.86	plants	Caulimoviridae	Badnavirus
TR46309|c1_g13_i1	3	1.58496	374	NA	NA	NA	NA	NA	NA	NA	NA	NA	NA	gi|1036639501|gb|ANK58548.1|	polyprotein	fig badnavirus 1	8e-09	64.3	45.74	xfSc0000238	3e-165	94.92	plants	Caulimoviridae	Badnavirus
TR85195|c0_g2_i1	1	0	316	NA	NA	NA	NA	NA	NA	NA	NA	NA	NA	gi|39653359|gb|AAR29345.1|	ORF1	fowl aviadenovirus 1	6e-11	66.6	53.33	Sc0002350	4e-79	95.24	plants	Unassigned	Unassigned
TR85223|c0_g1_i1	3	1.58496	275	NA	NA	NA	NA	NA	NA	NA	NA	NA	NA	gi|421976082|gb|AFX73020.1|	putative protease	grapevine chrysovirus	6e-34	134	67.39				plants	Unassigned	Unassigned
TR95903|c0_g1_i1	2	1	243	NA	NA	NA	NA	NA	NA	NA	NA	NA	NA	gi|421976082|gb|AFX73020.1|	putative protease	grapevine chrysovirus	1e-24	108	73.75				plants	Unassigned	Unassigned
TR46309|c1_g5_i3	23.72	4.56803	538	NA	NA	NA	NA	NA	NA	NA	NA	NA	NA	gi|1002823654|gb|AMN88380.1|	polyprotein	grapevine roditis leaf discoloration-associated virus	9e-73	251	65.14	Sc0000236	0	95.34	plants	Caulimoviridae	Badnavirus
TR46309|c1_g5_i2	31	4.9542	511	NA	NA	NA	NA	NA	NA	NA	NA	NA	NA	gi|1002823654|gb|AMN88380.1|	polyprotein	grapevine roditis leaf discoloration-associated virus	1e-72	250	66.27	xpSc0054637	0	91.36	plants	Caulimoviridae	Badnavirus
TR61708|c1_g1_i1	2	1	517	NA	NA	NA	NA	NA	NA	NA	NA	NA	NA	gi|827047351|ref|YP_009140788.1|	polyprotein	grapevine roditis leaf discoloration-associated virus	1e-67	236	63.37	Sc0002602	2e-152	85.88	plants	Caulimoviridae	Badnavirus
TR48410|c0_g1_i1	4	2	434	NA	NA	NA	NA	NA	NA	NA	NA	NA	NA	gi|1002823654|gb|AMN88380.1|	polyprotein	grapevine roditis leaf discoloration-associated virus	2e-64	226	68.75	Sc0001227	2e-178	92.86	plants	Caulimoviridae	Badnavirus
TR46309|c1_g8_i9	5	2.32193	375	NA	NA	NA	NA	NA	NA	NA	NA	NA	NA	gi|827047351|ref|YP_009140788.1|	polyprotein	grapevine roditis leaf discoloration-associated virus	4e-53	192	71.77	xfSc0000238	2e-157	93.62	plants	Caulimoviridae	Badnavirus
TR85751|c0_g1_i1	4	2	386	NA	NA	NA	NA	NA	NA	NA	NA	NA	NA	gi|827047351|ref|YP_009140788.1|	polyprotein	grapevine roditis leaf discoloration-associated virus	1e-51	188	68.75	Sc0001452	2e-112	85.97	plants	Caulimoviridae	Badnavirus
TR67647|c0_g1_i1	2	1	334	NA	NA	NA	NA	NA	NA	NA	NA	NA	NA	gi|823683637|emb|CEH19731.1|	polyprotein, partial	grapevine roditis leaf discoloration-associated virus	2e-46	161	65.45	Sc0000215	1e-134	92.81	plants	Caulimoviridae	Badnavirus
TR36166|c1_g1_i1	5	2.32193	285	NA	NA	NA	NA	NA	NA	NA	NA	NA	NA	gi|823683634|emb|CEH19729.1|	polyprotein, partial	grapevine roditis leaf discoloration-associated virus	7e-42	149	69.47				plants	Caulimoviridae	Badnavirus
TR46271|c3_g1_i7	1	0	696	NA	NA	NA	NA	NA	NA	NA	NA	NA	NA	gi|823683637|emb|CEH19731.1|	polyprotein, partial	grapevine roditis leaf discoloration-associated virus	9e-39	146	55.97	xfSc0000238	0	93.07	plants	Caulimoviridae	Badnavirus
TR31355|c0_g1_i1	3	1.58496	265	NA	NA	NA	NA	NA	NA	NA	NA	NA	NA	gi|827047351|ref|YP_009140788.1|	polyprotein	grapevine roditis leaf discoloration-associated virus	3e-34	136	71.26	Sc0002155	5e-77	87.16	plants	Caulimoviridae	Badnavirus
TR46271|c3_g1_i3	9	3.16993	571	NA	NA	NA	NA	NA	NA	NA	NA	NA	NA	gi|823683637|emb|CEH19731.1|	polyprotein, partial	grapevine roditis leaf discoloration-associated virus	3e-33	130	52.82	Sc0005294	2e-148	95.74	plants	Caulimoviridae	Badnavirus
TR42002|c0_g3_i1	2.17	1.1177	393	NA	NA	NA	NA	NA	NA	NA	NA	NA	NA	gi|823683637|emb|CEH19731.1|	polyprotein, partial	grapevine roditis leaf discoloration-associated virus	5e-29	117	59.76	Sc0002155	4e-134	99.62	plants	Caulimoviridae	Badnavirus
TR24383|c0_g2_i1	1	0	224	NA	NA	NA	NA	NA	NA	NA	NA	NA	NA	gi|823683634|emb|CEH19729.1|	polyprotein, partial	grapevine roditis leaf discoloration-associated virus	3e-27	110	68.49	xpSc0056510	1e-72	90.82	plants	Caulimoviridae	Badnavirus
TR61708|c3_g6_i13	2	1	450	NA	NA	NA	NA	NA	NA	NA	NA	NA	NA	gi|827047351|ref|YP_009140788.1|	polyprotein	grapevine roditis leaf discoloration-associated virus	1e-26	117	72	xfSc0001187	1e-95	96.71	plants	Caulimoviridae	Badnavirus
TR46309|c1_g5_i5	1.28	0.356144	305	NA	NA	NA	NA	NA	NA	NA	NA	NA	NA	gi|823683637|emb|CEH19731.1|	polyprotein, partial	grapevine roditis leaf discoloration-associated virus	1e-25	107	59.76	xfSc0000238	3e-109	96.3	plants	Caulimoviridae	Badnavirus
TR70683|c0_g2_i1	1	0	305	NA	NA	NA	NA	NA	NA	NA	NA	NA	NA	gi|823683637|emb|CEH19731.1|	polyprotein, partial	grapevine roditis leaf discoloration-associated virus	2e-18	87.8	62.69	Sc0002021	3e-75	92.89	plants	Caulimoviridae	Badnavirus
TR75257|c1_g3_i2	3	1.58496	815	NA	NA	NA	NA	NA	NA	NA	NA	NA	NA	gi|1002823652|gb|AMN88378.1|	hypothetical protein	grapevine roditis leaf discoloration-associated virus	1e-11	71.2	47.22	xfSc0000238	0	89.99	plants	Caulimoviridae	Badnavirus
TR46248|c4_g5_i10	2	1	339	NA	NA	NA	NA	NA	NA	NA	NA	NA	NA	gi|827047351|ref|YP_009140788.1|	polyprotein	grapevine roditis leaf discoloration-associated virus	7e-07	58.2	55.77	xfSc0001187	8e-126	95.44	plants	Caulimoviridae	Badnavirus
TR92279|c0_g3_i1	3	1.58496	272	gi|65362558|ref|NC_007003.1|	Banana streak virus strain Acuminata Vietnam, complete genome	1e-13	78.7	94.23	gi|53830360|gb|AY750155.1|	Banana streak virus strain Acuminata Vietnam, complete genome	5e-11	78.7	94.23	gi|586929338|ref|YP_009002585.1|	polyprotein	Hibiscus bacilliform virus GD1	1e-38	149	70	Sc0000743	2e-80	90.13	plants	Unassigned	Unassigned
TR91278|c0_g1_i3	11.88	3.57046	523	NA	NA	NA	NA	NA	NA	NA	NA	NA	NA	gi|586929338|ref|YP_009002585.1|	polyprotein	Hibiscus bacilliform virus GD1	2e-32	135	50	Sc0001142	6e-119	87.63	plants	Unassigned	Unassigned
TR91278|c0_g1_i1	1.12	0.163499	491	NA	NA	NA	NA	NA	NA	NA	NA	NA	NA	gi|586929338|ref|YP_009002585.1|	polyprotein	Hibiscus bacilliform virus GD1	6e-29	124	49.18	Sc0001142	3e-91	88.34	plants	Unassigned	Unassigned
TR61680|c0_g13_i1	1	0	331	NA	NA	NA	NA	NA	NA	NA	NA	NA	NA	gi|586929338|ref|YP_009002585.1|	polyprotein	Hibiscus bacilliform virus GD1	7e-13	75.9	58.11	Sc0000109	4e-39	91.74	plants	Unassigned	Unassigned
TR10369|c0_g1_i1	1	0	302	NA	NA	NA	NA	NA	NA	NA	NA	NA	NA	gi|586929338|ref|YP_009002585.1|	polyprotein	Hibiscus bacilliform virus GD1	2e-08	62.8	45.59				plants	Unassigned	Unassigned
TR16377|c0_g1_i1	1	0	308	NA	NA	NA	NA	NA	NA	NA	NA	NA	NA	gi|586929338|ref|YP_009002585.1|	polyprotein	Hibiscus bacilliform virus GD1	1e-06	57	52.94	Sc0002108	9e-120	95.26	plants	Unassigned	Unassigned
TR63699|c0_g1_i1	2	1	226	gi|50428570|ref|NC_006066.1|	Humulus japonicus latent virus, complete genome	1e-77	291	90.13	gi|46276449|gb|AY500238.1|	Humulus japonicus latent virus 3a protein and coat protein genes, complete cds	4e-75	291	90.13	gi|50428571|ref|YP_054424.1|	3a protein	Humulus japonicus latent virus	4e-44	155	95.95				plants	Bromoviridae	Ilarvirus
TR52544|c0_g2_i1	2.41	1.26903	535	NA	NA	NA	NA	NA	NA	NA	NA	NA	NA	gi|1041566258|ref|YP_009259486.1|	putative RNA-dependent RNA polymerase	maize associated totivirus	2e-73	248	64.25				plants	Unassigned	Unassigned
TR52544|c0_g1_i1	2.59	1.37295	407	NA	NA	NA	NA	NA	NA	NA	NA	NA	NA	gi|1041566258|ref|YP_009259486.1|	putative RNA-dependent RNA polymerase	maize associated totivirus	1e-55	197	68.18				plants	Unassigned	Unassigned
TR42374|c0_g1_i1	7	2.80735	347	NA	NA	NA	NA	NA	NA	NA	NA	NA	NA	gi|1043645180|gb|ANN85846.2|	coat protein	maize-associated totivirus 2	1e-13	78.2	35.29				plants	Unassigned	Unassigned
TR22632|c0_g2_i1	4	2	249	NA	NA	NA	NA	NA	NA	NA	NA	NA	NA	gi|992287599|ref|YP_009113237.2|	polyprotein	mulberry badnavirus 1	1e-14	79.7	54.55	Sc0002021	8e-75	92.46	plants	Caulimoviridae	Badnavirus
TR73446|c0_g2_i1	35.68	5.15704	1657	NA	NA	NA	NA	NA	NA	NA	NA	NA	NA	gi|985760143|ref|YP_009225665.1|	putative RNA-dependent RNA polymerase	Panax notoginseng virus A	0	573	50.18				plants	Unassigned	Unassigned
TR73446|c0_g1_i1	6.32	2.65992	815	NA	NA	NA	NA	NA	NA	NA	NA	NA	NA	gi|985760143|ref|YP_009225665.1|	putative RNA-dependent RNA polymerase	Panax notoginseng virus A	8e-61	217	39.85				plants	Unassigned	Unassigned
TR91406|c2_g1_i2	6	2.58496	718	NA	NA	NA	NA	NA	NA	NA	NA	NA	NA	gi|440922552|gb|AGC25937.1|	hypothetical protein, partial	piper DNA virus 1	3e-15	87	37.88	xfSc0001535	0	97.73	plants	Unassigned	Unassigned
TR45179|c0_g1_i1	3	1.58496	375	NA	NA	NA	NA	NA	NA	NA	NA	NA	NA	gi|440922554|gb|AGC25938.1|	hypothetical protein, partial	piper DNA virus 2	1e-06	56.2	36.08				plants	Unassigned	Unassigned
TR46309|c1_g8_i7	21.8	4.44626	1094	NA	NA	NA	NA	NA	NA	NA	NA	NA	NA	gi|672798774|gb|AIK01820.1|	ORF3	piper yellow mottle virus	3e-60	223	38.24	Sc0001452	0	93.05	plants	Caulimoviridae	Badnavirus
TR46309|c1_g8_i3	1.2	0.263034	1438	NA	NA	NA	NA	NA	NA	NA	NA	NA	NA	gi|672798774|gb|AIK01820.1|	ORF3	piper yellow mottle virus	5e-58	220	38.76	Sc0001452	0	89.23	plants	Caulimoviridae	Badnavirus
TR46271|c3_g2_i3	1.44	0.526069	517	NA	NA	NA	NA	NA	NA	NA	NA	NA	NA	gi|672798769|gb|AIK01816.1|	ORF3	piper yellow mottle virus	3e-54	197	68.94	Sc0000236	0	97.87	plants	Caulimoviridae	Badnavirus
TR46271|c3_g2_i1	4.56	2.18903	470	NA	NA	NA	NA	NA	NA	NA	NA	NA	NA	gi|672798769|gb|AIK01816.1|	ORF3	piper yellow mottle virus	9e-53	192	68.18	Sc0005294	0	96.38	plants	Caulimoviridae	Badnavirus
TR61680|c0_g14_i3	2.29	1.19535	535	NA	NA	NA	NA	NA	NA	NA	NA	NA	NA	gi|672798774|gb|AIK01820.1|	ORF3	piper yellow mottle virus	2e-44	169	53.14	Sc0000109	3e-161	91.43	plants	Caulimoviridae	Badnavirus
TR19936|c1_g3_i1	7	2.80735	303	NA	NA	NA	NA	NA	NA	NA	NA	NA	NA	gi|544395672|ref|YP_008567619.1|	ORF3	piper yellow mottle virus	5e-42	159	72.28	Sc0000152	2e-115	91.72	plants	Caulimoviridae	Badnavirus
TR22632|c2_g5_i1	7	2.80735	349	NA	NA	NA	NA	NA	NA	NA	NA	NA	NA	gi|544395672|ref|YP_008567619.1|	ORF3	piper yellow mottle virus	4e-33	134	52.1	Sc0000152	0	99.71	plants	Caulimoviridae	Badnavirus
TR91411|c0_g1_i1	1	0	315	NA	NA	NA	NA	NA	NA	NA	NA	NA	NA	gi|672798779|gb|AIK01824.1|	ORF3	piper yellow mottle virus	1e-25	112	52.38	xpSc0053212	6e-107	90.54	plants	Caulimoviridae	Badnavirus
TR91465|c2_g1_i12	16	4	613	NA	NA	NA	NA	NA	NA	NA	NA	NA	NA	gi|672798774|gb|AIK01820.1|	ORF3	piper yellow mottle virus	5e-17	91.3	61.29	Sc0000008	2e-163	92.77	plants	Caulimoviridae	Badnavirus
TR46248|c0_g2_i1	1	0	522	NA	NA	NA	NA	NA	NA	NA	NA	NA	NA	gi|672798769|gb|AIK01816.1|	ORF3	piper yellow mottle virus	2e-15	85.5	57.38	Sc0004657	6e-59	80.6	plants	Caulimoviridae	Badnavirus
TR22661|c2_g2_i1	4	2	334	NA	NA	NA	NA	NA	NA	NA	NA	NA	NA	gi|672798772|gb|AIK01818.1|	ORF1	piper yellow mottle virus	2e-06	39.3	45.71	Sc0000109	2e-82	91.59	plants	Caulimoviridae	Badnavirus
TR91465|c2_g3_i1	3	1.58496	296	gi|18450268|ref|NC_003382.1|	Citrus yellow mosaic virus, complete genome	4e-44	180	79.53	gi|117670604|gb|DQ875213.1|	Citrus yellow mosaic virus from India, complete genome	3e-38	169	78.66	gi|240114217|gb|ACS44676.1|	ORF3 protein, partial	sugarcane bacilliform virus	2e-42	149	72.22	Sc0000741	9e-120	95.59	plants	Unassigned	Unassigned
TR69969|c0_g1_i1	2	1	274	NA	NA	NA	NA	NA	NA	NA	NA	NA	NA	gi|240114225|gb|ACS44680.1|	ORF3 protein, partial	sugarcane bacilliform virus	9e-14	73.9	64.58	Sc0000152	2e-40	90.08	plants	Unassigned	Unassigned
TR46271|c2_g7_i2	3	1.58496	258	NA	NA	NA	NA	NA	NA	NA	NA	NA	NA	gi|336125401|ref|YP_004581512.1|	polyprotein	sweet potato badnavirus A	5e-13	75.1	72.73	Sc0000448	1e-38	95.24	plants	Unassigned	Unassigned
TR92279|c0_g2_i1	2	1	358	gi|65362558|ref|NC_007003.1|	Banana streak virus strain Acuminata Vietnam, complete genome	2e-08	62.1	88.46	gi|53830360|gb|AY750155.1|	Banana streak virus strain Acuminata Vietnam, complete genome	6e-06	62.1	88.46	gi|944549038|gb|ALL98908.1|	polyprotein, partial	sweet potato badnavirus B	1e-56	191	71.19	Sc0000743	4e-114	95.4	plants	Unassigned	Unassigned
TR88461|c0_g1_i1	4	2	308	NA	NA	NA	NA	NA	NA	NA	NA	NA	NA	gi|944549038|gb|ALL98908.1|	polyprotein, partial	sweet potato badnavirus B	1e-39	146	66.33	xfSc0003612	9e-115	91.21	plants	Unassigned	Unassigned
TR83683|c5_g6_i1	2	1	251	NA	NA	NA	NA	NA	gi|117670604|gb|DQ875213.1|	Citrus yellow mosaic virus from India, complete genome	1e-10	76.8	77.61	gi|944549038|gb|ALL98908.1|	polyprotein, partial	sweet potato badnavirus B	9e-35	132	68.67	xfSc0000258	4e-117	97.21	plants	Unassigned	Unassigned
TR39215|c0_g2_i1	2	1	254	gi|238563974|ref|NC_012728.1|	Sweetpotato badnavirus B, complete genome	2e-07	58.4	100	NA	NA	NA	NA	NA	gi|944549029|gb|ALL98904.1|	polyprotein, partial	sweet potato badnavirus B	5e-34	130	66.67	Sc0002948	3e-94	91.67	plants	Unassigned	Unassigned
TR46271|c3_g6_i1	2.57	1.36177	409	NA	NA	NA	NA	NA	NA	NA	NA	NA	NA	gi|758344319|gb|AJO68266.1|	polyprotein, partial	sweet potato badnavirus B	2e-33	131	52.14	xfSc0001187	0	96.33	plants	Unassigned	Unassigned
TR46271|c3_g6_i4	23.43	4.55029	631	NA	NA	NA	NA	NA	NA	NA	NA	NA	NA	gi|944549038|gb|ALL98908.1|	polyprotein, partial	sweet potato badnavirus B	7e-29	121	71.23	xfSc0001187	0	97.46	plants	Unassigned	Unassigned
TR65458|c0_g1_i1	1	0	245	NA	NA	NA	NA	NA	NA	NA	NA	NA	NA	gi|944549035|gb|ALL98907.1|	polyprotein, partial	sweet potato badnavirus B	2e-25	107	70.31	Sc0000743	2e-86	97.86	plants	Unassigned	Unassigned
TR46248|c4_g9_i1	12	3.58496	673	NA	NA	NA	NA	NA	NA	NA	NA	NA	NA	gi|944549054|gb|ALL98916.1|	polyprotein, partial	sweet potato badnavirus B	7e-24	108	64.38	Sc0000008	0	99.11	plants	Unassigned	Unassigned
TR59191|c0_g1_i1	5	2.32193	274	NA	NA	NA	NA	NA	gi|667670671|gb|KJ806281.1|	Camellia sinensis var. sinensis chloroplast, complete genome	3e-23	119	100	gi|983212476|gb|AMB26926.1|	ORF3a, partial	sweet potato badnavirus B	3e-20	96.3	69.35	Sc0000152	1e-87	98.39	plants	Unassigned	Unassigned
TR46271|c2_g3_i1	2	1	390	NA	NA	NA	NA	NA	NA	NA	NA	NA	NA	gi|944549027|gb|ALL98903.1|	polyprotein, partial	sweet potato badnavirus B	2e-19	92	63.49	Sc0004964	9e-141	90	plants	Unassigned	Unassigned
TR91129|c0_g1_i1	2	1	265	NA	NA	NA	NA	NA	NA	NA	NA	NA	NA	gi|944549038|gb|ALL98908.1|	polyprotein, partial	sweet potato badnavirus B	5e-16	81.3	51.25	Sc0002834	8e-115	95.09	plants	Unassigned	Unassigned
TR83683|c5_g5_i2	1	0	379	NA	NA	NA	NA	NA	NA	NA	NA	NA	NA	gi|944549038|gb|ALL98908.1|	polyprotein, partial	sweet potato badnavirus B	4e-14	77.4	63.27	xpSc0056510	3e-70	96.91	plants	Unassigned	Unassigned
TR83683|c3_g3_i1	1.5	0.584963	835	NA	NA	NA	NA	NA	NA	NA	NA	NA	NA	gi|944549054|gb|ALL98916.1|	polyprotein, partial	sweet potato badnavirus B	6e-14	80.9	63.16	Sc0000743	0	87.07	plants	Unassigned	Unassigned
TR83683|c3_g1_i1	4.5	2.16993	835	NA	NA	NA	NA	NA	NA	NA	NA	NA	NA	gi|944549027|gb|ALL98903.1|	polyprotein, partial	sweet potato badnavirus B	1e-13	80.1	63.16	Sc0000743	0	87.35	plants	Unassigned	Unassigned
TR75246|c3_g1_i1	3	1.58496	289	NA	NA	NA	NA	NA	NA	NA	NA	NA	NA	gi|794005678|gb|AKA45798.1|	polyprotein	taro bacilliform CH virus	6e-24	107	79.69	xpSc0056510	6e-47	87.13	plants	Caulimoviridae	Badnavirus
TR22661|c2_g3_i2	4.82	2.26903	774	NA	NA	NA	NA	NA	NA	NA	NA	NA	NA	gi|807743928|ref|YP_009130663.1|	hypothetical protein	taro bacilliform CH virus	6e-14	77	40	xfSc0003936	0	86.61	plants	Caulimoviridae	Badnavirus
TR22661|c2_g10_i1	1	0	348	NA	NA	NA	NA	NA	NA	NA	NA	NA	NA	gi|794005677|gb|AKA45797.1|	hypothetical protein	taro bacilliform CH virus	2e-12	70.5	40.86	Sc0000743	3e-135	92.6	plants	Caulimoviridae	Badnavirus
TR91465|c2_g4_i1	2	1	349	NA	NA	NA	NA	NA	NA	NA	NA	NA	NA	gi|794005676|gb|AKA45796.1|	hypothetical protein	taro bacilliform CH virus	7e-11	66.2	51.43	xfSc0001085	5e-103	88.12	plants	Caulimoviridae	Badnavirus
TR22632|c3_g1_i4	8	3	340	NA	NA	NA	NA	NA	NA	NA	NA	NA	NA	gi|794005677|gb|AKA45797.1|	hypothetical protein	taro bacilliform CH virus	1e-09	62.8	39.76	Sc0000008	3e-144	99.65	plants	Caulimoviridae	Badnavirus
TR91465|c2_g9_i1	15.1	3.91648	474	NA	NA	NA	NA	NA	NA	NA	NA	NA	NA	gi|807743928|ref|YP_009130663.1|	hypothetical protein	taro bacilliform CH virus	2e-06	54.7	44.26	Sc0005294	0	96.24	plants	Caulimoviridae	Badnavirus
TR19936|c1_g1_i1	1	0	369	NA	NA	NA	NA	NA	NA	NA	NA	NA	NA	gi|807743928|ref|YP_009130663.1|	hypothetical protein	taro bacilliform CH virus	3e-06	53.1	35.71	Sc0000152	8e-126	93.46	plants	Caulimoviridae	Badnavirus
TR75257|c1_g11_i2	1	0	311	NA	NA	NA	NA	NA	NA	NA	NA	NA	NA	gi|27228719|ref|NP_758806.1|	unknown	taro bacilliform virus	6e-09	60.5	51.02	xfSc0035086	5e-132	94.21	plants	Caulimoviridae	Badnavirus
TR67857|c0_g1_i2	16.16	4.01436	1048	NA	NA	NA	NA	NA	NA	NA	NA	NA	NA	gi|6689596|emb|CAB65500.1|	BC1 protein	watermelon chlorotic stunt virus-[SD]	4e-12	76.6	34.29	Sc0001034	0	93.56	plants	Unassigned	Unassigned
TR67857|c0_g1_i3	58.18	5.86245	1137	NA	NA	NA	NA	NA	NA	NA	NA	NA	NA	gi|6689596|emb|CAB65500.1|	BC1 protein	watermelon chlorotic stunt virus-[SD]	5e-12	76.6	34.29	Sc0000497	0	96.54	plants	Unassigned	Unassigned

## Sheet: Variable description
Supplemental material 3. The information of contigs annotated as virus homologous sequence
Variable	Description
contig_ID	Contig identity number in Trinity assembly
FPKM	Fragments Per Kilobase Million
Log2(FPKM)	LOG 2 value of FPKM
contig_length	The length of contig
vg_ID	The ID of annotated virus
vg.annoation	the name of annotated virus
vg_e.vaule	E-value of homologous alignment in BLAST analysis
vg_mate.scores	Bit score of homologous alignment in BLAST analysis
vg_identy	Percentage of identical matches in BLAST analysis
nt_ID	The ID of best hit in nucleotide collection (nt) database
nt_annoation	the information of annotated nt record
nt_e.vaule	E-value of homologous alignment in BLAST analysis
nt_mate.scores	Bit score of homologous alignment in BLAST analysis
nt_identy	Percentage of identical matches in BLAST analysis
nr_ID	The ID of best hit in non-redundant protein sequence (nr) database
nr.annoation_protein	the protein information of annotated nr record
nr.annoation_virus_species	the species information of annotated nr record
nr_e.vaule	E-value of homologous alignment in BLAST analysis
nr_mate.scores	Bit score of homologous alignment in BLAST analysis
nr_identy	Percentage of identical matches in BLAST analysis
Tea_genome_ID	The ID of best hit in assemblyed contigs in tea genome database
Tea_e.vaule	E-value of homologous alignment in BLAST analysis
Tea_identy	Percentage of identical matches in BLAST analysis
Host/isolation-from	The host of annotated virus or the source of virus siolated from
Family	The assigned family according to latest informtion released by ICTV
Genus	The assigned genus according to latest informtion released by ICTV
